# Supplementary material for: Relationship between symptoms, sociodemographic factors, and general practice help-seeking in 10 904 adults aged 50 and over
Source: Eur J Public Health. 2024 Dec 15;35(1):26–34. doi: 10.1093/eurpub/ckae198 (PMC11832149; doi:10.1093/eurpub/ckae198)
Supplement: ckae198_Supplementary_Data [file ckae198_supplementary_data.zip]

Archive with 8 entries (7 files):
- ckae198_Supplementary_Data/
- ckae198_Supplementary_Data/ejph-2024-06-om-0371-File002.docx
- ckae198_Supplementary_Data/ejph-2024-06-om-0371-File003.docx
- ckae198_Supplementary_Data/ejph-2024-06-om-0371-File004.docx
- ckae198_Supplementary_Data/ejph-2024-06-om-0371-File005.docx
- ckae198_Supplementary_Data/ejph-2024-06-om-0371-File006.docx
- ckae198_Supplementary_Data/ejph-2024-06-om-0371-File007.xlsx
- ckae198_Supplementary_Data/ejph-2024-06-om-0371-File008.xlsx
