# Supplementary material for: Relationship between symptoms, sociodemographic factors, and general practice help-seeking in 10 904 adults aged 50 and over
Source: Eur J Public Health. 2024 Dec 15;35(1):26–34. doi: 10.1093/eurpub/ckae198 (PMC11832149; doi:10.1093/eurpub/ckae198)
Supplement: ckae198_Supplementary_Data [file ckae198_supplementary_data.zip › ckae198_Supplementary_Data/ejph-2024-06-om-0371-File007.xlsx]

## Sheet: Headaches
Variable	OR	LL 95% CI	UL 95% CI	p-value
Gender (ref: Male)
Female	1.00277	0.857825	1.17397	0.972455
Age group (ref: 50-59)
60-69	1.00219	0.848039	1.18371	0.979522
70-79	0.949871	0.749769	1.19531	0.665292
80+	1.68494	1.09146	2.5343	0.0148522
Marital (ref: Married/living together)
Single	1.02186	0.731347	1.39883	0.895759
No longer married	1.2841	1.05733	1.5527	0.0106976
Education (ref: Degree/Postgrad)
No qualifications	1.77283	1.34899	2.32105	3.47617e-05
Secondary	1.28967	1.04889	1.5892	0.0163341
College/vocational	1.6215	1.10072	2.34543	0.0120604
Professional	1.23725	0.994793	1.54048	0.056196
Employment (ref: Full-time)
Part-time	1.08773	0.828717	1.41877	0.539373
Self-employed	1.27804	0.932093	1.73295	0.120414
Retired	1.16923	0.965939	1.41841	0.110479
Unable to work	5.85272	4.17781	8.19886	8.14399e-25
Others not in paid employment	1.30021	0.874628	1.88964	0.180441
Household income (ref: >£50,000)
Less than £14,999	2.02192	1.58976	2.57991	1.1673e-08
£15,000 –£29,999	1.39664	1.10341	1.77384	0.0057692
£30,000 –£49,999	1.15635	0.902442	1.48451	0.252171
Practice Location (ref: Scotland)
England	0.797651	0.684688	0.928538	0.00361538
Social contact (ref: High social contact)
Low social contact	1.33052	0.97504	1.79011	0.0649478
Medium social contact	0.830886	0.700893	0.982846	0.0316491
General health (ref: Excellent)
Very good	1.39138	0.998102	1.98017	0.0581435
Good	1.91518	1.38526	2.70701	0.000138101
Fair	3.28621	2.32802	4.72813	4.17055e-11
Poor	7.25649	4.71435	11.2896	4.96121e-19
Co-Morbidities count (ref: 0)
1 or 2	1.14906	0.940593	1.40961	0.177929
3+	2.26258	1.82586	2.81287	1.25624e-13
Smoking (ref: Never smoked)
Ex-smoker	1.01231	0.855763	1.19564	0.885968
Current smoker	1.74059	1.35028	2.22771	1.40212e-05
GP distance (ref: less than 1 mile)
1-5 miles	0.894496	0.758052	1.05626	0.18754
6-10 miles	1.02368	0.719546	1.42968	0.893466
GP travel time (ref: less than 15 minutes)
15-29 minutes	1.02756	0.839067	1.25191	0.789863
30-59 minutes	1.4434	0.915313	2.20351	0.100164
Combination of symptoms (ref: single symptom)
B	0.970895	0.70588	1.33467	0.85558
K	1.64606	1.13878	2.36638	0.00746658
A	0.704105	0.509755	0.970843	0.032537
C	1.07848	0.815951	1.43235	0.598286
D	0.92621	0.667088	1.28343	0.645629
E	1.90542	1.41068	2.58182	2.84589e-05
F	0.414465	0.226061	0.711405	0.00242802
G	2.17818	1.55459	3.05094	5.86047e-06
H	1.41161	0.729779	2.57274	0.280118
I	1.03639	0.50028	1.97188	0.917888
J	0.566631	0.231104	1.1908	0.168093

## Sheet: Indigestion
Variable	OR	LL 95% CI	UL 95% CI	p-value
Gender (ref: Male)
Female	1.2391	1.03984	1.47717	0.0166563
Age group (ref: 50-59)
60-69	1.15791	0.949351	1.41263	0.148053
70-79	1.44496	1.1342	1.84207	0.00291645
80+	1.31245	0.862679	1.99599	0.202729
Marital (ref: Married/living together)
Single	0.838195	0.583305	1.19756	0.335085
No longer married	0.995126	0.801116	1.23532	0.964707
Education (ref: Degree/Postgrad)
No qualifications	1.27305	0.940004	1.72471	0.118723
Secondary	1.15545	0.915814	1.45881	0.223604
College/vocational	1.43	0.902673	2.27123	0.12761
Professional	1.05449	0.819562	1.35705	0.679911
Employment (ref: Full-time)
Part-time	1.15265	0.830218	1.59834	0.394821
Self-employed	0.70954	0.481099	1.03642	0.0791468
Retired	1.29269	1.04386	1.60252	0.01885
Unable to work	2.08605	1.32648	3.31497	0.00160178
Others not in paid employment	1.95567	1.20728	3.20098	0.00682304
Household income (ref: >£50,000)
Less than £14,999	1.11224	0.849428	1.45713	0.439523
£15,000 –£29,999	1.05037	0.809431	1.36374	0.711802
£30,000 –£49,999	0.951513	0.723786	1.25098	0.721687
Practice Location (ref: Scotland)
England	1.04972	0.8828	1.24821	0.582841
Social contact (ref: High social contact)
Low social contact	1.07419	0.753509	1.52991	0.691487
Medium social contact	0.887304	0.733802	1.07241	0.216618
General health (ref: Excellent)
Very good	1.47067	0.978957	2.23878	0.0669155
Good	1.5869	1.06339	2.4009	0.0258573
Fair	2.09145	1.36965	3.23386	0.000741577
Poor	3.11071	1.8193	5.39116	4.10334e-05
Co-Morbidities count (ref: 0)
1 or 2	1.59113	1.22422	2.07784	0.000572644
3+	2.33176	1.76343	3.09706	3.7086e-09
Smoking (ref: Never smoked)
Ex-smoker	0.929364	0.772827	1.11735	0.435945
Current smoker	0.751826	0.543201	1.03539	0.0825609
GP distance (ref: less than 1 mile)
1-5 miles	0.915089	0.757874	1.10492	0.35612
6-10 miles	0.849278	0.550671	1.30056	0.454928
GP travel time (ref: less than 15 minutes)
15-29 minutes	1.07257	0.855014	1.34469	0.543948
30-59 minutes	1.00666	0.575938	1.74384	0.981148
Combination of symptoms (ref: single symptom)
K	1.78788	1.0872	2.95886	0.0227082
C	0.998095	0.712551	1.40345	0.99119
D	0.75	0.301383	1.76646	0.51897
F	1.08475	0.662022	1.77538	0.746152
G	1.13379	0.766099	1.68195	0.530971
H	1.04348	0.517809	2.07856	0.903954
I	1.48611	1.03001	2.1518	0.0348369
J	1.72549	0.854967	3.5346	0.129754

## Sheet: Swallowing
Variable	OR	LL 95% CI	UL 95% CI	p-value
Gender (ref: Male)
Female	1.44222	1.03955	2.00496	0.0287581
Age group (ref: 50-59)
60-69	1.1954	0.813264	1.76048	0.36454
70-79	1.31373	0.82673	2.08456	0.246768
80+	1.21238	0.627304	2.30506	0.559929
Marital (ref: Married/living together)
Single	0.965217	0.447165	2.00148	0.925518
No longer married	1.14353	0.774305	1.68222	0.497429
Education (ref: Degree/Postgrad)
No qualifications	2.28846	1.27689	4.12314	0.00552348
Secondary	1.69098	1.06188	2.72065	0.0283349
College/vocational	5.81197	2.50226	14.4657	7.19855e-05
Professional	1.63462	1.00447	2.68167	0.0493927
Employment (ref: Full-time)
Part-time	1.37097	0.691657	2.68844	0.360428
Self-employed	0.817308	0.346676	1.8145	0.629849
Retired	1.50421	0.973945	2.35047	0.0687529
Unable to work	2.20089	1.16117	4.20016	0.0158628
Others not in paid employment	0.991667	0.354883	2.55031	0.986547
Household income (ref: >£50,000)
Less than £14,999	1.67273	0.995281	2.85259	0.0548936
£15,000 –£29,999	1.82955	1.08204	3.13875	0.0258465
£30,000 –£49,999	1.24324	0.700364	2.22216	0.458712
Practice Location (ref: Scotland)
England	1.23303	0.889474	1.71133	0.209268
Social contact (ref: High social contact)
Low social contact	0.842294	0.459173	1.50834	0.569742
Medium social contact	0.898447	0.627346	1.28349	0.55726
General health (ref: Excellent)
Very good	0.965432	0.406789	2.42169	0.937731
Good	1.0682	0.464967	2.60798	0.879388
Fair	1.54986	0.660227	3.85631	0.325236
Poor	1.77441	0.701292	4.71788	0.23431
Co-Morbidities count (ref: 0)
1 or 2	2.01937	1.12764	3.76967	0.021728
3+	1.94041	1.07721	3.64022	0.0319245
Smoking (ref: Never smoked)
Ex-smoker	1.27427	0.897715	1.80983	0.175067
Current smoker	1.7084	0.956815	3.04496	0.0686449
GP distance (ref: less than 1 mile)
1-5 miles	0.908744	0.632592	1.30737	0.605042
6-10 miles	0.82963	0.39815	1.67137	0.60734
GP travel time (ref: less than 15 minutes)
15-29 minutes	0.868056	0.56069	1.33033	0.520007
30-59 minutes	0.813008	0.320969	1.91556	0.644892
Combination of symptoms (ref: single symptom)
B	0.519481	0.184702	1.43755	0.207086
K	0.606061	0.219524	1.65102	0.326379
C	0.600343	0.227002	1.56886	0.295952
D	0.30303	0.100647	0.88254	0.0298185
E	0.606061	0.205566	1.75679	0.356589
F	0.550964	0.211339	1.4193	0.21495
G	0.712531	0.262277	1.91399	0.499924
H	0.538721	0.184082	1.54727	0.251071
I	0.836364	0.295654	2.34322	0.733004
J	0.5	0.158032	1.53684	0.228859

## Sheet: StomachPain
Variable	OR	LL 95% CI	UL 95% CI	p-value
Gender (ref: Male)
Female	0.960435	0.802235	1.14969	0.660049
Age group (ref: 50-59)
60-69	1.30038	1.06812	1.5838	0.0089438
70-79	1.38727	1.0804	1.78328	0.0104128
80+	1.93655	1.23263	3.08851	0.00465157
Marital (ref: Married/living together)
Single	1.21667	0.852773	1.74194	0.280797
No longer married	1.1117	0.890724	1.38826	0.349346
Education (ref: Degree/Postgrad)
No qualifications	1.64985	1.20247	2.27053	0.00200084
Secondary	1.46853	1.16167	1.85798	0.00133489
College/vocational	1.05225	0.665994	1.65897	0.826391
Professional	0.952385	0.742901	1.22088	0.700169
Employment (ref: Full-time)
Part-time	0.983034	0.720079	1.34055	0.913988
Self-employed	0.927706	0.648158	1.32422	0.680173
Retired	1.31219	1.05494	1.63321	0.014788
Unable to work	2.92311	1.91816	4.53782	9.80107e-07
Others not in paid employment	1.64635	1.03473	2.64365	0.0366454
Household income (ref: >£50,000)
Less than £14,999	1.72717	1.31241	2.27687	0.000100276
£15,000 –£29,999	1.42811	1.0985	1.85885	0.00789136
£30,000 –£49,999	1.00251	0.759637	1.32333	0.985849
Practice Location (ref: Scotland)
England	0.975465	0.81924	1.16146	0.780234
Social contact (ref: High social contact)
Low social contact	1.08284	0.73923	1.59214	0.683584
Medium social contact	0.788747	0.653191	0.952073	0.0135302
General health (ref: Excellent)
Very good	1.36149	0.880658	2.12999	0.169681
Good	1.60392	1.04781	2.48617	0.0315882
Fair	2.49403	1.59691	3.94186	7.05665e-05
Poor	4.16771	2.41927	7.29984	3.87647e-07
Co-Morbidities count (ref: 0)
1 or 2	1.73639	1.33875	2.26043	3.58951e-05
3+	2.4245	1.84492	3.19797	2.7014e-10
Smoking (ref: Never smoked)
Ex-smoker	1.16034	0.962859	1.39865	0.118374
Current smoker	1.34558	0.990353	1.83329	0.0585249
GP distance (ref: less than 1 mile)
1-5 miles	1.24447	1.02647	1.50935	0.0261395
6-10 miles	0.837149	0.549829	1.266	0.402286
GP travel time (ref: less than 15 minutes)
15-29 minutes	1.24278	0.988603	1.56371	0.063003
30-59 minutes	0.802779	0.452011	1.40636	0.445313
Combination of symptoms (ref: single symptom)
B	0.339027	0.217032	0.519592	1.10514e-06
K	0.464881	0.272164	0.783965	0.00446157
C	0.417892	0.242441	0.710859	0.00144521
D	0.114583	0.0309471	0.340082	0.000286222
F	0.445602	0.237849	0.826666	0.0107947
G	0.534722	0.330184	0.852441	0.00949979
H	0.399193	0.204675	0.769348	0.00641193
I	0.826923	0.517219	1.3008	0.417997
J	1.60417	0.52814	5.99194	0.434452

## Sheet: ChestPain
Variable	OR	LL 95% CI	UL 95% CI	p-value
Gender (ref: Male)
Female	1.13571	0.881551	1.46374	0.325037
Age group (ref: 50-59)
60-69	1.56877	1.16725	2.11262	0.00291288
70-79	1.53562	1.09472	2.16357	0.0135042
80+	2.562	1.33172	5.26798	0.0068404
Marital (ref: Married/living together)
Single	0.502814	0.309899	0.810926	0.00492902
No longer married	1.13991	0.831029	1.57266	0.420451
Education (ref: Degree/Postgrad)
No qualifications	1.64286	1.04261	2.61119	0.0337569
Secondary	1.35119	0.94733	1.92609	0.0960909
College/vocational	1.08198	0.587583	2.01809	0.801543
Professional	1.14798	0.786829	1.67483	0.473563
Employment (ref: Full-time)
Part-time	2.21322	1.31483	3.81434	0.00335474
Self-employed	0.762569	0.466896	1.24206	0.276566
Retired	1.62737	1.17945	2.2453	0.00300439
Unable to work	1.4542	0.829331	2.59412	0.196438
Others not in paid employment	1.87273	0.868134	4.30311	0.120673
Household income (ref: >£50,000)
Less than £14,999	1.80513	1.20769	2.70382	0.0040325
£15,000 –£29,999	1.57396	1.05595	2.34959	0.0260554
£30,000 –£49,999	1.58784	1.0442	2.42035	0.0309126
Practice Location (ref: Scotland)
England	0.974763	0.756567	1.25584	0.843207
Social contact (ref: High social contact)
Low social contact	0.586735	0.370045	0.93311	0.0234567
Medium social contact	0.663265	0.503596	0.873094	0.00343134
General health (ref: Excellent)
Very good	1.17573	0.532798	2.54363	0.682249
Good	1.0057	0.466595	2.1211	0.98814
Fair	1.5623	0.715766	3.34113	0.252096
Poor	1.625	0.696421	3.74464	0.254712
Co-Morbidities count (ref: 0)
1 or 2	1.15349	0.747979	1.77165	0.515364
3+	1.58197	1.02113	2.44233	0.0388207
Smoking (ref: Never smoked)
Ex-smoker	0.9213	0.704455	1.20457	0.549023
Current smoker	0.92954	0.592467	1.47286	0.752521
GP distance (ref: less than 1 mile)
1-5 miles	1.0053	0.758954	1.33036	0.970515
6-10 miles	0.694257	0.412007	1.17356	0.170337
GP travel time (ref: less than 15 minutes)
15-29 minutes	1.00117	0.729423	1.37975	0.994263
30-59 minutes	0.676998	0.311629	1.48077	0.321209
Combination of symptoms (ref: single symptom)
B	0.318631	0.138453	0.692361	0.00503785
K	0.572177	0.26202	1.17115	0.140416
C	0.552729	0.246725	1.1672	0.131764
D	0.327543	0.131488	0.777788	0.0133071
E	0.596129	0.248528	1.36917	0.231572
F	0.660394	0.287826	1.43749	0.30831
G	0.508282	0.219853	1.11448	0.0997989
H	0.691002	0.30306	1.49289	0.359929
I	0.832506	0.354001	1.87288	0.663947
J	0.887097	0.304945	2.65038	0.82634

## Sheet: LossAppetite
Variable	OR	LL 95% CI	UL 95% CI	p-value
Gender (ref: Male)
Female	1.09638	0.811302	1.48882	0.552086
Age group (ref: 50-59)
60-69	1.03967	0.738233	1.46563	0.823849
70-79	1.02937	0.698519	1.5116	0.882977
80+	1.24058	0.686083	2.18976	0.464584
Marital (ref: Married/living together)
Single	0.683393	0.370086	1.19848	0.201239
No longer married	0.908165	0.64444	1.26939	0.577026
Education (ref: Degree/Postgrad)
No qualifications	1.21392	0.695035	2.08708	0.488152
Secondary	1.13878	0.779616	1.67065	0.503339
College/vocational	1.28476	0.622271	2.55478	0.483868
Professional	1.10122	0.737882	1.6467	0.637305
Employment (ref: Full-time)
Part-time	1.72746	1.01032	2.94029	0.0443436
Self-employed	1.50555	0.807967	2.75378	0.189134
Retired	1.38234	0.949323	2.03831	0.0961307
Unable to work	2.30851	1.06685	4.89958	0.0302962
Others not in paid employment	1.51152	0.668128	3.2529	0.302157
Household income (ref: >£50,000)
Less than £14,999	1.41108	0.902698	2.22484	0.133848
£15,000 –£29,999	1.09009	0.700139	1.711	0.704588
£30,000 –£49,999	0.973843	0.602802	1.57715	0.913796
Practice Location (ref: Scotland)
England	0.951936	0.714221	1.26699	0.736054
Social contact (ref: High social contact)
Low social contact	0.991687	0.545571	1.73353	0.977291
Medium social contact	1.19619	0.868292	1.64217	0.270037
General health (ref: Excellent)
Very good	1.87101	0.927623	4.11398	0.0960077
Good	2.38548	1.21697	5.13644	0.0168213
Fair	2.20746	1.08607	4.88281	0.0371206
Poor	2.47714	1.03056	6.22232	0.0461798
Co-Morbidities count (ref: 0)
1 or 2	1.3521	0.856895	2.18848	0.205805
3+	1.90202	1.19745	3.09737	0.00781373
Smoking (ref: Never smoked)
Ex-smoker	1.00191	0.739288	1.35457	0.990152
Current smoker	0.733028	0.386392	1.31831	0.317971
GP distance (ref: less than 1 mile)
1-5 miles	1.39881	1.01835	1.93107	0.0395939
6-10 miles	0.769345	0.361824	1.518	0.469577
GP travel time (ref: less than 15 minutes)
15-29 minutes	1.01724	0.712453	1.44028	0.92405
30-59 minutes	0.810345	0.335334	1.76573	0.614949
Combination of symptoms (ref: single symptom)
B	0.78961	0.288036	2.31675	0.653078
K	1.9933	0.803987	5.45492	0.152458
C	1.02478	0.412476	2.80368	0.95953
D	0.818594	0.306829	2.35671	0.696847
E	0.622024	0.211588	1.90931	0.391689
F	0.94246	0.388415	2.53294	0.900007
G	0.991758	0.369376	2.87232	0.98723
H	1.33626	0.52688	3.7162	0.555787
I	1.43697	0.521798	4.25685	0.493609
J	2.4881	0.769092	8.52605	0.133855

## Sheet: UnexpWeightLoss
Variable	OR	LL 95% CI	UL 95% CI	p-value
Gender (ref: Male)
Female	0.893306	0.630045	1.26893	0.527221
Age group (ref: 50-59)
60-69	0.85291	0.565686	1.28272	0.44565
70-79	0.978765	0.604796	1.57171	0.929665
80+	0.983193	0.512681	1.83705	0.958273
Marital (ref: Married/living together)
Single	0.458998	0.211259	0.912148	0.035022
No longer married	0.977135	0.657096	1.44347	0.908148
Education (ref: Degree/Postgrad)
No qualifications	1.65633	0.901768	3.04917	0.103502
Secondary	1.32659	0.808777	2.208	0.268815
College/vocational	0.717742	0.247462	1.82482	0.50869
Professional	2.24171	1.31933	3.86154	0.00314885
Employment (ref: Full-time)
Part-time	0.752381	0.319417	1.66605	0.495893
Self-employed	0.978095	0.445891	2.0699	0.954621
Retired	1.07483	0.674941	1.73331	0.763724
Unable to work	2.19076	1.17803	4.10529	0.0135727
Others not in paid employment	0.967347	0.387055	2.27235	0.940819
Household income (ref: >£50,000)
Less than £14,999	1.00267	0.568966	1.79334	0.992722
£15,000 –£29,999	0.78208	0.438443	1.41243	0.408686
£30,000 –£49,999	0.869851	0.456182	1.66527	0.672016
Practice Location (ref: Scotland)
England	0.972222	0.68755	1.37283	0.873016
Social contact (ref: High social contact)
Low social contact	0.988989	0.53304	1.78656	0.971227
Medium social contact	0.84103	0.568397	1.23678	0.382095
General health (ref: Excellent)
Very good	0.933333	0.322889	3.10299	0.90305
Good	1.29062	0.469334	4.14385	0.639226
Fair	1.68519	0.61308	5.41032	0.337504
Poor	2.25217	0.781886	7.49079	0.151342
Co-Morbidities count (ref: 0)
1 or 2	1.73262	0.965295	3.24187	0.0738029
3+	1.69285	0.942944	3.16788	0.0869288
Smoking (ref: Never smoked)
Ex-smoker	1.25831	0.864001	1.8333	0.230766
Current smoker	0.867888	0.503402	1.46445	0.601752
GP distance (ref: less than 1 mile)
1-5 miles	0.880145	0.59732	1.29949	0.519177
6-10 miles	1.40404	0.62535	3.05949	0.398038
GP travel time (ref: less than 15 minutes)
15-29 minutes	1.05466	0.672403	1.63432	0.813889
30-59 minutes	1.21109	0.408894	3.26192	0.712367
Combination of symptoms (ref: single symptom)
B	0.672	0.199735	2.44333	0.525834
K	0.817778	0.244009	2.96716	0.74758
C	0.578723	0.168332	2.13802	0.390168
D	0.423529	0.110943	1.68318	0.207963
E	0.711111	0.209778	2.6017	0.588553
F	0.555102	0.16167	2.0482	0.354561
G	1.00392	0.307215	3.57124	0.994906
H	0.8	0.227865	3.0119	0.730221
I	2.9	0.829299	11.0429	0.101209
J	1.24444	0.279769	5.75033	0.773799

## Sheet: PersistentCough
Variable	OR	LL 95% CI	UL 95% CI	p-value
Gender (ref: Male)
Female	1.97141	1.09142	3.60603	0.0256216
Age group (ref: 50-59)
60-69	1.47857	0.720663	3.0527	0.286472
70-79	0.805	0.348017	1.87461	0.611882
80+	1.02222	0.39412	2.75775	0.96437
Marital (ref: Married/living together)
Single	0.516854	0.167323	1.59455	0.242358
No longer married	1.10754	0.542105	2.34234	0.783141
Education (ref: Degree/Postgrad)
No qualifications	1	0.360351	2.84975	1
Secondary	0.979167	0.430231	2.18507	0.959286
College/vocational	1.75	0.363835	12.7917	0.518157
Professional	0.722222	0.296404	1.7347	0.468105
Employment (ref: Full-time)
Part-time	0.789474	0.236307	2.62286	0.697284
Self-employed	1.05263	0.299834	3.82578	0.936227
Retired	1.55639	0.700274	3.42886	0.27227
Unable to work	5.52632	1.2784	38.7737	0.0396915
Others not in paid employment	6.31579	0.996595	123.937	0.0984764
Household income (ref: >£50,000)
Less than £14,999	0.729947	0.249574	1.97954	0.546701
£15,000 –£29,999	1.05515	0.35244	2.96564	0.920401
£30,000 –£49,999	0.521569	0.164705	1.55087	0.250593
Practice Location (ref: Scotland)
England	0.90064	0.500062	1.61922	0.726374
Social contact (ref: High social contact)
Low social contact	1.45588	0.460719	5.54823	0.544102
Medium social contact	1.13445	0.591005	2.20861	0.706617
General health (ref: Excellent)
Very good	0.5	0.0237992	4.22308	0.560324
Good	0.493827	0.0237426	4.08863	0.550304
Fair	1.02564	0.0484167	8.83074	0.98314
Poor	1.33333	0.0574397	14.2375	0.822568
Co-Morbidities count (ref: 0)
1 or 2	3.63971	1.43569	9.85268	0.00785952
3+	5.625	2.11504	16.0103	0.000737021
Smoking (ref: Never smoked)
Ex-smoker	1.28584	0.648415	2.60202	0.476394
Current smoker	1.17607	0.533716	2.69025	0.692366
GP distance (ref: less than 1 mile)
1-5 miles	1.85118	0.971177	3.55159	0.0619485
6-10 miles	3.55263	0.837292	24.4654	0.121658
GP travel time (ref: less than 15 minutes)
15-29 minutes	1.90541	0.920616	4.15729	0.0914466
30-59 minutes	1.90541	0.236085	39.1401	0.581512
Combination of symptoms (ref: single symptom)
B	5.6445e-07	NA	6.53971e+40	0.986339
K	2.95251e-06	1.01316e-137	103446700	0.98791
C	1.30258e-07	NA	3.66155e+40	0.984947
D	1.24055e-07	NA	2.53845e+40	0.984901
E	3.47354e-07	NA	1.01779e+41	0.985878
F	2.10894e-07	NA	6.63932e+40	0.985404
G	2.4811e-07	NA	5.74144e+40	0.985559
H	5.55767e-07	NA	1.01013e+41	0.986324
I	9.26278e-07	3.13727e-122	26859820000	0.986809
J	1.73677e-07	NA	2.6415e+40	0.98522

## Sheet: ChangeOngoingCough
Variable	OR	LL 95% CI	UL 95% CI	p-value
Gender (ref: Male)
Female	1.19756	0.979059	1.4652	0.079543
Age group (ref: 50-59)
60-69	1.32468	1.04623	1.67812	0.0196248
70-79	1.22449	0.920954	1.62967	0.164012
80+	1.21025	0.778284	1.88947	0.397856
Marital (ref: Married/living together)
Single	0.769654	0.528713	1.11795	0.169601
No longer married	1.0892	0.845379	1.40536	0.509645
Education (ref: Degree/Postgrad)
No qualifications	1.35843	0.948456	1.95094	0.0956012
Secondary	1.30077	0.993625	1.70406	0.0559177
College/vocational	1.70563	0.962543	3.08594	0.0709976
Professional	1.22725	0.930319	1.61996	0.147661
Employment (ref: Full-time)
Part-time	1.16792	0.779376	1.75213	0.451926
Self-employed	1.27872	0.857268	1.91202	0.228915
Retired	1.38563	1.08252	1.77479	0.00967696
Unable to work	2.69029	1.32962	5.80692	0.0078878
Others not in paid employment	1.33432	0.742277	2.42008	0.336345
Household income (ref: >£50,000)
Less than £14,999	1.55556	1.13928	2.1276	0.00553047
£15,000 –£29,999	1.27806	0.94933	1.72235	0.10625
£30,000 –£49,999	1.40476	1.02523	1.92749	0.034735
Practice Location (ref: Scotland)
England	1.09006	0.890863	1.3341	0.402473
Social contact (ref: High social contact)
Low social contact	0.785344	0.513966	1.19873	0.262076
Medium social contact	0.88506	0.710665	1.10227	0.275371
General health (ref: Excellent)
Very good	1.08478	0.712221	1.65012	0.703639
Good	1.02771	0.680621	1.54957	0.896173
Fair	1.19717	0.765678	1.87069	0.428958
Poor	1.19388	0.642094	2.23283	0.576324
Co-Morbidities count (ref: 0)
1 or 2	1.33226	1.00822	1.76287	0.0440104
3+	1.77115	1.31312	2.39338	0.00018779
Smoking (ref: Never smoked)
Ex-smoker	1.10482	0.884445	1.38108	0.380436
Current smoker	0.512518	0.36313	0.718693	0.00012113
GP distance (ref: less than 1 mile)
1-5 miles	0.969843	0.77309	1.21641	0.791086
6-10 miles	1.05465	0.659734	1.69393	0.824435
GP travel time (ref: less than 15 minutes)
15-29 minutes	0.932398	0.710968	1.22328	0.612851
30-59 minutes	0.710398	0.365889	1.36008	0.303463
Combination of symptoms (ref: single symptom)
B	0.421652	0.226844	0.774997	0.00575705
K	1.13456	0.698828	1.82595	0.605633
C	0.453431	0.256475	0.793626	0.00596855
D	0.462242	0.293935	0.717097	0.000675189
E	0.336004	0.15975	0.690273	0.00334899
F	0.486522	0.307396	0.759958	0.00176548
G	0.331541	0.16453	0.654261	0.00165716
H	1.18837	0.669937	2.11616	0.555461
I	0.55149	0.306928	0.984317	0.0448771
J	0.685185	0.22177	2.21821	0.512102

## Sheet: PersistentDiarrhoea
Variable	OR	LL 95% CI	UL 95% CI	p-value
Gender (ref: Male)
Female	0.518095	0.249111	1.04655	0.0712586
Age group (ref: 50-59)
60-69	1.02632	0.436676	2.38284	0.951898
70-79	0.75	0.28206	1.99528	0.561924
80+	0.916667	0.284497	3.13088	0.885439
Marital (ref: Married/living together)
Single	0.705085	0.213953	2.52236	0.571016
No longer married	0.603033	0.284102	1.28138	0.186362
Education (ref: Degree/Postgrad)
No qualifications	0.401914	0.117288	1.30023	0.133855
Secondary	0.650155	0.216882	1.81621	0.422109
College/vocational	1.65789	0.318794	12.6493	0.573501
Professional	0.605263	0.19472	1.76883	0.367477
Employment (ref: Full-time)
Part-time	3.6	0.536704	71.9616	0.258686
Self-employed	1.35	0.311489	7.16902	0.699754
Retired	0.595588	0.232327	1.43999	0.261226
Unable to work	1.0125	0.25191	4.5272	0.986285
Others not in paid employment	2591016	2.48888e-64	NA	0.988551
Household income (ref: >£50,000)
Less than £14,999	0.37037	0.0525518	1.64134	0.235163
£15,000 –£29,999	0.300654	0.0421915	1.35661	0.154778
£30,000 –£49,999	0.583333	0.0777333	2.93226	0.542631
Practice Location (ref: Scotland)
England	0.695055	0.349177	1.37235	0.295977
Social contact (ref: High social contact)
Low social contact	0.707483	0.14531	3.81539	0.66588
Medium social contact	1.20862	0.584492	2.53297	0.611065
General health (ref: Excellent)
Very good	2.22222	0.236228	21.067	0.458669
Good	1.68	0.191851	14.7237	0.614969
Fair	3	0.318021	28.6103	0.309098
Poor	1.33333	0.128433	13.9706	0.800171
Co-Morbidities count (ref: 0)
1 or 2	1.5	0.44876	4.81011	0.495671
3+	1.42857	0.421104	4.65982	0.554553
Smoking (ref: Never smoked)
Ex-smoker	0.980392	0.468225	2.07362	0.958228
Current smoker	0.560224	0.180816	1.76209	0.311283
GP distance (ref: less than 1 mile)
1-5 miles	0.954546	0.453156	2.00702	0.902117
6-10 miles	0.525	0.113513	2.42072	0.394482
GP travel time (ref: less than 15 minutes)
15-29 minutes	0.674279	0.292718	1.57366	0.355154
30-59 minutes	1.54688	0.189644	31.936	0.710303
Combination of symptoms (ref: single symptom)
B	39128400	9.2586e-71	NA	0.989932
K	30184770	1.31634e-71	NA	0.990081
C	25042180	2.21576e-71	NA	0.990189
D	23477040	1.42617e-71	NA	0.990226
E	244965100000000	2.99188e-36	Inf	0.990459
F	34780800	1.76133e-71	NA	0.989999
G	10434240	3.21498e-71	NA	0.990693
H	140862200	1.28309e-70	NA	0.989194
I	1	5.11015e-15	225213500000000	1
J	244965100000000	2.57069e-34	Inf	0.990459

[truncated: 14 more sheets: PersistantConstip, CoughingPhlegm, CoughingBlood, ShortnessBreath, WheezyChest, ChangeBladderHabits, ChangeBowelHabits, BloodStool, BackJointPain, PersistentVomiting, VomitingBlood, LumpBreast, OtherBreastChange, Tired]
