# Supplementary material for: Relationship between symptoms, sociodemographic factors, and general practice help-seeking in 10 904 adults aged 50 and over
Source: Eur J Public Health. 2024 Dec 15;35(1):26–34. doi: 10.1093/eurpub/ckae198 (PMC11832149; doi:10.1093/eurpub/ckae198)
Supplement: ckae198_Supplementary_Data [file ckae198_supplementary_data.zip › ckae198_Supplementary_Data/ejph-2024-06-om-0371-File008.xlsx]

## Sheet: Headaches
Variable	OR	LL 95% CI	UL 95% CI	p-value
Gender (ref: Male)
Female	0.41887	0.333554	0.528202	1.1224e-13
Age group (ref: 50-59)
60-69	0.72884	0.570398	0.928518	0.0109118
70-79	0.672219	0.46551	0.96439	0.0324465
80+	0.707219	0.366492	1.30081	0.281464
Employment (ref: Full-time)
Part-time	0.969962	0.713151	1.30956	0.843885
Self-employed	1.15874	0.814538	1.62694	0.40307
Retired	1.02608	0.762517	1.38216	0.865228
Unable to work	2.98937	1.90219	4.69769	1.99716e-06
Others not in paid employment	1.11581	0.71072	1.7091	0.623558
Household income (ref: >£50,000)
Less than £14,999	1.51947	1.1301	2.0461	0.00570312
£15,000 –£29,999	1.47239	1.12563	1.93198	0.00496453
£30,000 –£49,999	1.25212	0.959032	1.63822	0.0994791
Practice Location (ref: Scotland)
England	0.735795	0.614693	0.879673	0.00078903
Social contact (ref: High social contact)
Low social contact	0.866717	0.601767	1.22693	0.430491
Medium social contact	0.661652	0.542452	0.804358	3.92739e-05
General health (ref: Excellent)
Very good	1.36391	0.950456	1.99813	0.100799
Good	1.5201	1.05047	2.2445	0.0302673
Fair	2.06022	1.3551	3.17915	0.000873877
Poor	3.03927	1.6914	5.46948	0.000201038
Co-Morbidities count (ref: 0)
1 or 2	1.14697	0.898505	1.47183	0.275742
3+	1.80534	1.34072	2.43769	0.000106301
Smoking (ref: Never smoked)
Ex-smoker	0.898821	0.738306	1.09182	0.284968
Current smoker	1.23443	0.909843	1.65956	0.16915
Had symptom before the last year (ref: no)
Yes	0.415991	0.331398	0.524318	6.42557e-14
Combination of symptoms (ref: single symptom)
B	0.653899	0.446895	0.954285	0.0279454
C	0.748217	0.537663	1.04564	0.0870158
D	0.728782	0.497631	1.06311	0.10175
E	1.18143	0.823561	1.69792	0.365862
F	0.318978	0.159463	0.588628	0.000545133
G	0.889498	0.578392	1.36323	0.59199
H	0.856987	0.39983	1.72559	0.677037
A	0.691057	0.480951	0.991389	0.0448915
I	0.656997	0.284432	1.37267	0.290671
J	0.488113	0.180588	1.10934	0.115385
K	0.671485	0.418443	1.06672	0.0947954
Goodness-of-fit (Hosmer-Lemeshow):	p = 0.39

## Sheet: Indigestion
Variable	OR	LL 95% CI	UL 95% CI	p-value
Gender (ref: Male)
Female	0.784151	0.606842	1.01321	0.0627836
Employment (ref: Full-time)
Part-time	1.14672	0.799284	1.6427	0.455841
Self-employed	0.651627	0.424967	0.986988	0.0459137
Retired	1.14602	0.89858	1.46246	0.272483
Unable to work	2.09263	1.22974	3.61018	0.00701318
Others not in paid employment	1.72136	1.00922	2.9524	0.0465534
Social contact (ref: High social contact)
Low social contact	0.955171	0.638979	1.42322	0.822009
Medium social contact	0.796447	0.644498	0.983236	0.0346125
Co-Morbidities count (ref: 0)
1 or 2	1.77947	1.3073	2.44038	0.00029073
3+	2.62285	1.85738	3.72847	5.66589e-08
Smoking (ref: Never smoked)
Ex-smoker	0.834704	0.676843	1.02873	0.0906052
Current smoker	0.651819	0.449395	0.938407	0.0224757
Combination of symptoms (ref: single symptom)
B
C	0.832924	0.568016	1.22635	0.35096
D	0.730632	0.257667	1.91223	0.534041
E
F	0.953317	0.535042	1.69584	0.870721
G	0.738717	0.466681	1.17051	0.19621
H	0.715376	0.324423	1.55267	0.39912
A
I	1.28228	0.84674	1.94922	0.241798
J	1.40395	0.615644	3.28617	0.423668
K	1.15543	0.652865	2.05208	0.620404
Goodness-of-fit (Hosmer-Lemeshow):	p = 0.67

## Sheet: Swallowing
Variable	OR	LL 95% CI	UL 95% CI	p-value
Education (ref: Degree/Postgrad)
No qualifications	2.05378	1.07989	3.90967	0.0278579
Secondary	1.73272	1.04918	2.89175	0.0332089
College/vocational	5.70714	2.32493	15.1088	0.000226005
Professional	1.71214	1.01772	2.90524	0.0440488
Goodness-of-fit (Hosmer-Lemeshow):	p = 1.0

## Sheet: StomachPain
Variable	OR	LL 95% CI	UL 95% CI	p-value
Gender (ref: Male)
Female	0.719749	0.562717	0.919554	0.00863219
Education (ref: Degree/Postgrad)
No qualifications	1.14987	0.764815	1.73177	0.502565
Secondary	1.29612	0.979894	1.71561	0.0693517
College/vocational	0.866064	0.504966	1.47609	0.598253
Professional	0.870382	0.655097	1.15594	0.337724
Household income (ref: >£50,000)
Less than £14,999	1.23841	0.889841	1.72479	0.205099
£15,000 –£29,999	1.32089	0.977781	1.78648	0.0701537
£30,000 –£49,999	0.958744	0.707769	1.29881	0.785486
Social contact (ref: High social contact)
Low social contact	0.905175	0.575206	1.42749	0.666697
Medium social contact	0.713276	0.573118	0.886623	0.00239298
General health (ref: Excellent)
Very good	1.45983	0.888561	2.43332	0.139983
Good	1.58858	0.965365	2.65247	0.0719126
Fair	2.39355	1.39272	4.16912	0.00176942
Poor	4.81229	2.44577	9.64256	6.93731e-06
Co-Morbidities count (ref: 0)
1 or 2	1.43707	1.04742	1.97947	0.0254047
3+	1.8938	1.32447	2.71832	0.000493879
Combination of symptoms (ref: single symptom)
B	0.265665	0.157731	0.437803	3.27492e-07
C	0.275653	0.14622	0.510727	5.19498e-05
D	0.107031	0.0274374	0.342532	0.000394182
E
F	0.309424	0.145912	0.647333	0.00197161
G	0.269418	0.150123	0.474649	7.5969e-06
H	0.167744	0.0762228	0.360642	6.34997e-06
A
I	0.683886	0.396714	1.15718	0.162882
J	1.51458	0.356236	10.4822	0.613525
K	0.181644	0.0936453	0.346284	3.03033e-07
Goodness-of-fit (Hosmer-Lemeshow):	p = 0.46

## Sheet: ChestPain
Variable	OR	LL 95% CI	UL 95% CI	p-value
Gender (ref: Male)
Female	0.558993	0.403594	0.76937	0.000404419
Marital (ref: Married/living together)
Single	0.60921	0.357086	1.03609	0.0671855
No longer married	1.15587	0.80726	1.66611	0.43263
Employment (ref: Full-time)
Part-time	1.81764	1.02568	3.29903	0.0442175
Self-employed	0.679279	0.389233	1.17917	0.170371
Retired	1.58966	1.11101	2.27565	0.0111995
Unable to work	1.85209	1.00003	3.51123	0.0534554
Others not in paid employment	1.9206	0.844589	4.68035	0.131011
Social contact (ref: High social contact)
Low social contact	0.649913	0.38288	1.10776	0.110725
Medium social contact	0.642526	0.471816	0.874183	0.00490126
Goodness-of-fit (Hosmer-Lemeshow):	p = 0.95

## Sheet: Hoarseness
Variable	OR	LL 95% CI	UL 95% CI	p-value
Gender (ref: Male)
Female	0.753097	0.536964	1.05987	0.101765
Marital (ref: Married/living together)
Single	0.497331	0.231131	0.974298	0.0545359
No longer married	0.825286	0.555313	1.2121	0.334081
Co-Morbidities count (ref: 0)
1 or 2	1.3961	0.814081	2.49215	0.240105
3+	2.07255	1.19413	3.73968	0.0119426
Goodness-of-fit (Hosmer-Lemeshow):	p = 0.92

## Sheet: LossAppetite
Variable	OR	LL 95% CI	UL 95% CI	p-value
Social contact (ref: High social contact)
Low social contact	1.04038	0.508176	2.07773	0.911792
Medium social contact	0.61605	0.383367	0.976352	0.0418242
General health (ref: Excellent)
Very good	1.66102	0.417867	8.68983	0.502234
Good	2.20716	0.576804	11.2932	0.285165
Fair	3.19747	0.815939	16.7072	0.122666
Poor	4.80155	1.15861	26.1223	0.0438345
Combination of symptoms (ref: single symptom)
B	0.609976	0.156623	2.64704	0.483607
C	0.436981	0.108197	1.9438	0.251287
D	0.435453	0.0988138	2.05315	0.273461
E	0.436202	0.108443	1.93429	0.249067
F	0.453685	0.112758	2.00954	0.271977
G	0.801143	0.207417	3.46527	0.752407
H	0.672518	0.166413	3.00844	0.583544
A
I	3.76337	0.927098	17.3234	0.0708056
J	1.38685	0.231807	8.84919	0.720754
K	0.423149	0.104699	1.88611	0.233954
Goodness-of-fit (Hosmer-Lemeshow):	p = 0.77

## Sheet: UnexpWeightLoss
Variable	OR	LL 95% CI	UL 95% CI	p-value
Gender (ref: Male)
Female	2.66997	1.18952	6.48887	0.0219976
Co-Morbidities count (ref: 0)
1 or 2	3.25253	0.996479	11.7313	0.0562444
3+	4.12305	1.19786	15.6776	0.0283228
Goodness-of-fit (Hosmer-Lemeshow):	p = NA

## Sheet: PersistentCough
Variable	OR	LL 95% CI	UL 95% CI	p-value
Smoking (ref: Never smoked)
Ex-smoker	1.0509	0.817629	1.35114	0.698315
Current smoker	0.484756	0.329302	0.707362	0.000200318
Combination of symptoms (ref: single symptom)
B	0.434592	0.218149	0.853568	0.0163718
C	0.490417	0.25992	0.913652	0.0259671
D	0.427322	0.254091	0.705677	0.00106475
E	0.477259	0.211894	1.06212	0.0707674
F	0.460675	0.270978	0.769576	0.00351039
G	0.293942	0.133903	0.626228	0.00178707
H	1.02275	0.531753	1.96744	0.94611
A
I	0.544075	0.278749	1.05083	0.0715012
J	0.565785	0.143978	2.22397	0.403365
K	1.17283	0.673325	2.01801	0.568074
Goodness-of-fit (Hosmer-Lemeshow):	p = 0.73

## Sheet: Change in ongoing cough
Variable	OR	LL 95% CI	UL 95% CI	p-value
Education (ref: Degree/Postgrad)
No qualifications
Secondary
College/vocational
Professional
Combination of symptoms (ref: single symptom)
B
C
D
E
F
G
H
A
I
J
K
Goodness-of-fit (Hosmer-Lemeshow):	p = 0.54

[truncated: 10 more sheets: Persistent diarrhoea, Persistant constipation, Coughing up phlegm, Shortness of breath, Wheezy chest, Change in bladder habits, Change in bowel habits, BloodStoolRectalBleeding, Back or joint pain, Tired all the time]
